# Supplementary material for: Trimethyl Chitosan-Engineered Cod Skin Peptide Nanosystems Alleviate Behavioral and Cognitive Deficits in D-Galactose-Induced Alzheimer’s Disease Model Mice
Source: Mar Drugs. 2025 Dec 10;23(12):472. doi: 10.3390/md23120472 (PMC12734884; doi:10.3390/md23120472)
Supplement: Supplementary file 1 [file marinedrugs-23-00472-s001.zip]

Archive with 1 entries (1 files):
- marinedrugs-3971142-supplementary.pdf
